# Supplementary material for: Identification of a necroptosis-related gene signature for making clinical predictions of the survival of patients with lung adenocarcinoma
Source: PeerJ. 2024 Jan 8;12:e16616. doi: 10.7717/peerj.16616 (PMC10782958; doi:10.7717/peerj.16616)
Supplement: Supplemental Information 1 [file peerj-12-16616-s001.zip]

Archive with 15 entries (15 files):
- code - all/annotation.R
- code - all/code3.R
- code - all/DEGs_analysis.R
- code - all/Forest.R
- code - all/GetTable_comparet.R
- code - all/GetTable_comparet.Rc
- code - all/GSEA_analysis.R
- code - all/gsea_source.Rc
- code - all/multi_ROC.R
- code - all/na_filter.R
- code - all/na_filter.Rc
- code - all/nomogram.R
- code - all/OS_COX.R
- code - all/regre.R
- code - all/regre.Rc
