# Supplementary material for: Identification of a necroptosis-related gene signature for making clinical predictions of the survival of patients with lung adenocarcinoma
Source: PeerJ. 2024 Jan 8;12:e16616. doi: 10.7717/peerj.16616 (PMC10782958; doi:10.7717/peerj.16616)
Supplement: Supplemental Information 1 [file peerj-12-16616-s001.zip › code - all/annotation.R]

##GSE68465------
expr_df <- read_delim('data/GSE68465_series_matrix.txt', delim = '\t')
head(expr_df)
expr_df <- as.data.frame(expr_df)
dim(expr_df)
sample_names <- colnames(expr_df)[-1]
probe_ids <- expr_df$ID_REF
id_table <- read.csv("data/GPL96-57554.txt", 
                     sep = "\t", 
                     stringsAsFactors = F,
                     header=TRUE)
dim(id_table)
colnames(id_table)
colnames(expr_df)
id_table$Gene.Symbol[1:5]

##注释探针##
#install.packages("data.table")
require(data.table)
probe2symbol <- id_table[,c("ID","Gene.Symbol")]
# 得到基因symbol，一个探针可能对应多个基因。
symbol <-tstrsplit(id_table$Gene.Symbol, " /// ", fixed=TRUE)[[1]]
# 去除空格
symbol<- trimws(symbol, which = c("both", "left", "right"),whitespace = "[ \t\r\n]")
probe2symbol["symbol"] <- symbol
# 去掉gene_assignment列
probe2symbol <-  probe2symbol[,c("ID","symbol")]

head(probe2symbol)
# ID列名改为probe_id
colnames(probe2symbol) <- c("probe_id","symbol")
str(expr_df)


##合并表达矩阵##
merged_expr_df <- merge(x = expr_df, y = probe2symbol, by.x = "ID_REF",
                        by.y = "probe_id", all.x= TRUE)
# 去掉probe_id没有对应基因symbol的行
filt_expr_df <- merged_expr_df[complete.cases(merged_expr_df),]
# check
dim(merged_expr_df)
dim(filt_expr_df)

table(filt_expr_df$symbol) # 有重复，多个探针对应一个基因，不能作为行名

filt_expr_df[1:3,]

# 去掉ID_REF列(probe id)
filt_expr_df <- subset(filt_expr_df, select = -ID_REF)
# 取每个基因所有探针的平均值或最大值作为基因的表达量
m_df <- aggregate(.~symbol,data=filt_expr_df,mean)
m_df <- aggregate(.~symbol,data=filt_expr_df,max)
dim(m_df)
m_df$symbol[1:5]

filt_expr_df[which(filt_expr_df$symbol == "ARHGDIA"),]
m_df[which(m_df$symbol == "ARHGDIA"),]

rownames(m_df) <- m_df$symbol
rownames(m_df)[1:5]
write.table(x = m_df,
            file = "result/GSE68465_expr.txt",
            quote = F,
            sep = "\t",
            row.names = T)
save(m_df, file = 'result/GSE68465_expr.Rda')
