# Supplementary material for: Identification of a necroptosis-related gene signature for making clinical predictions of the survival of patients with lung adenocarcinoma
Source: PeerJ. 2024 Jan 8;12:e16616. doi: 10.7717/peerj.16616 (PMC10782958; doi:10.7717/peerj.16616)
Supplement: Supplemental Information 1 [file peerj-12-16616-s001.zip › code - all/code3.R]

library(tidyverse)
library(hash)
library(survival)
library(survminer)
library(limma)
library(ggpubr)
#### survial####
setwd("F:\\project_1\\01_TCGA_download")
exp <- read.csv("Tumor_exp.csv", sep = ",")
sur <- read.csv("survival.csv",sep = ",")
rownames(exp) <- exp[,1]
exp <- t(exp)
exp <- exp[-1,] %>% as.data.frame()%>% select(.,lasso_geneids)

# he bing sheng chun shu ju
sur <- sur %>% distinct(case_submitter_id, .keep_all = T)
row.names(sur) <- sur[,1]
h1 <- hash(keys = sur$case_submitter_id, values = sur$days_to_death)
h2 <- hash(keys = sur$case_submitter_id, values = sur$vital_status)
sur1 <- data.frame()
for(i in rownames(exp)){
  j=unlist(strsplit(i,"\\."))
  name3=paste(j[1],j[2],j[3],sep="-")
  if (length(h2[[name3]])) 
  {sur1[i,"time"] <- h1[[name3]]
  sur1[i,"status"] <- h2[[name3]]
  }
}
Sample <- intersect(row.names(exp),row.names(sur1))
exp_sur <- cbind(sur1[Sample,], exp[Sample,])
exp_sur <- as.data.frame(lapply(exp_sur,as.numeric))
# survial
exp_sur$time <- (exp_sur$time+1)/365 
exp_sur$time <- ifelse(exp_sur$time>10,10,exp_sur$time)

gene <- colnames(exp_sur[,3:ncol(exp_sur)])

cutoff<-surv_cutpoint(exp_sur,
                      time="time",
                      event="status",
                      variables=colnames(exp_sur[,3:ncol(exp_sur)]),
)

# hui zhi sheng chun qu xian tu 
# for (i in gene) {

group=ifelse(exp_sur[,i]>=cutoff[[i]]$estimate,"High expression","Low expression")
# group=ifelse(exp_sur[,i]>=median(exp_sur[,i]),"High expression","Low expression")
fit=survfit(Surv(time, status) ~ group, data = exp_sur)
aa <- ggsurvplot(fit, data=exp_sur,
                 conf.int=F,
                 pval = TRUE,
                 pval.coord = c(0, 0.03),
                 pval.size=6,
                 risk.table=F,
                 legend.labs=c("High expression","Low expression"),
                 palette=c("red", "blue"),
                 legend.title=paste(i,"expression",sep = " "),
                 surv.median.line = "hv",
                 xlab="Time(years)",
                 break.time.by = 1,
                 risk.table.title="Risk",
                 risk.table.height=0.25,
                 tables.theme = theme_cleantable(),
                 xlim = c(0,10))
pdf(file=paste0("sur_",i,".pdf"), width = 6.5, height = 6,onefile = FALSE)
print(aa)
dev.off()
}
