# Supplementary material for: Identification of a necroptosis-related gene signature for making clinical predictions of the survival of patients with lung adenocarcinoma
Source: PeerJ. 2024 Jan 8;12:e16616. doi: 10.7717/peerj.16616 (PMC10782958; doi:10.7717/peerj.16616)
Supplement: Supplemental Information 1 [file peerj-12-16616-s001.zip › code - all/DEGs_analysis.R]

rm(list = ls())
library(statmod)
library(limma)
library(tidyverse)
Sys.setenv(LANGUAGE='en')

#########################
load('data/clinical_expr.Rda')
group <- read.table('data/new_OS_group.csv',
                    sep = ',',
                    header = T,
                    check.names = F)

expr <- group %>% 
  select(sample, type) %>% 
  inner_join(., df, by='sample') %>% 
  as.data.frame()
rownames(expr) <- expr$sample
expr <- expr[-c(1:10)] %>% 
  t() %>% 
  as.data.frame()

table(group$type)

group_list <- c(rep("Low", 230), rep("High", 268))
design <- model.matrix(~0+factor(group_list))#设计矩阵，也就是分组矩阵
colnames(design) <- levels(factor(group_list))#设计矩阵的列名，Levels: trt untrt
rownames(design) <- colnames(expr)#设计矩阵的行名
design

contrast.matrix<-makeContrasts("High-Low",#比较矩阵，trt和untrt相比
                               levels = design)#设计矩阵
contrast.matrix

# 拟合limma线性模型
fit <- lmFit(expr,design)#线性拟合
fit2 <- contrasts.fit(fit, contrast.matrix) 
fit2 <- eBayes(fit2)#贝叶斯

# 查看是否差异显著
res <- decideTests(fit2, p.value=1)
summary(res)
# res
# trt-untrt
# Down          51
# NotSig     22502
# Up            28

# 提取差异分析结果
tmp <- topTable(fit2, adjust="BH",sort.by="logFC",n=Inf)
# 去除包含NA的行
colnames(tmp)
DEGs <- na.omit(tmp)
DEGs_filter <- tmp %>% 
  filter(., P.Value < 0.05)

write.csv(DEGs_filter, 'result/DEGs_filter.csv')
write.csv(DEGs, 'result/DEGs_original.csv')
save(DEGs, DEGs_filter, file = 'result/DEGs_result.Rda')
