# Supplementary material for: Identification of a necroptosis-related gene signature for making clinical predictions of the survival of patients with lung adenocarcinoma
Source: PeerJ. 2024 Jan 8;12:e16616. doi: 10.7717/peerj.16616 (PMC10782958; doi:10.7717/peerj.16616)
Supplement: Supplemental Information 1 [file peerj-12-16616-s001.zip › code - all/Forest.R]

rm(list = ls())
library(forestplot)
Sys.setenv(LANGUAGE='en')

Data_t <- read.table("data/OS_CI.txt",
                     header = T,
                     check.names = F,
                     sep = "\t")
Data_str <- Data_t[,-4:-6]
Data_str <- as.matrix(Data_str)
Data_str <- rbind(c(NA, "Hazard Ratio\n(95% CI)","Pvalue"),Data_str)

pdf("figure/OS_forestplot.pdf", width = 8, height = 8)
forestplot(Data_str,  #显示的文本
           c(NA,Data_t$mean), #误差条的均值(此处为差值的中值)
           c(NA,Data_t$down), #误差条的下界(此处为差值的25%分位数)
           c(NA,Data_t$up), #误差条的上界(此处为差值的75%分位数)
           zero = 0, #显示y=0的垂直线
           xlog=FALSE, #x轴的坐标不取对数
           graph.pos=3,#图在表中的列位置
           graphwidth = unit(.4,"npc"),#图在表中的宽度比例
           fn.ci_norm="fpDrawDiamondCI",#误差条显示方式选择钻石
           boxsize = 0.1, ##误差条中的圆心点大小
           col=fpColors(line = "#009BA1", #误差条的线的颜色
                        box="#DC0068"), #误差条的圆心点的颜色
           lty.ci = 7,   # 误差条的线的线型
           lwd.ci = 3,   # 误差条的线的宽度
           ci.vertices.height = 0.15, # # 误差条末端的长度
           txt_gp = fpTxtGp(ticks = gpar(cex = 0.7), xlab = gpar(cex = 0.9), cex = 1), #文本大小设置
           lineheight = "auto", #线的高度 
           xlab="Differences in assessment indicators between relevant pairs" #x轴的标题
)
dev.off()
