# Supplementary material for: Identification of a necroptosis-related gene signature for making clinical predictions of the survival of patients with lung adenocarcinoma
Source: PeerJ. 2024 Jan 8;12:e16616. doi: 10.7717/peerj.16616 (PMC10782958; doi:10.7717/peerj.16616)
Supplement: Supplemental Information 1 [file peerj-12-16616-s001.zip › code - all/GetTable_comparet.R]

GetTable_compare <- function(data1 = data1, data2 = data2,df_name = df_name){
  
  require('tidyverse')
  
  Char <- c()
  
  Line1 <- c(NA,
             substitute(data1) %>% as.character(),
             substitute(data2) %>% as.character(),
             "P")
  
  Char <- rbind(Char,Line1)
  
  Line2 <- c('NO.',
             nrow(data1),
             nrow(data2),
             NA)

  Char <- rbind(Char,Line2)
  
  
  for (i in 1:ncol(data1)) {
    
    # i <- 2
    
    if(class(data1[,i]) == 'numeric' | 
       class(data1[,i]) == 'integer' |
       class(data1[,i]) == 'double' ){
      
      tmp <- data.frame(group = c(rep(substitute(data1) %>% as.character(),length(na.omit(data1[,i]))),
                                  rep(substitute(data2) %>% as.character(),length(data2[,i]))),
                        req = c(na.omit(data1[,i]),
                                data2[,i]))
      
      sha_re <- shapiro.test(tmp$req)
      
      if(sha_re$p.value >= 0.05){
        
        stat.test <- compare_means(
          req ~ group, data = tmp,
          method = "t.test"
        )
        
        Pval <- stat.test$p.adj
        
        tmp_line <- c(paste0(colnames(data1)[i]," (mean(sd))"),
                      paste0(mean(na.omit(data1[,i])) %>% round(.,2)," (",sd(na.omit(data1[,i])) %>% round(.,2),")"),
                      paste0(mean(data2[,i]) %>% round(.,2)," (",sd(data2[,i]) %>% round(.,2),")"),
                      Pval)
        
        Char <- rbind(Char,tmp_line)
        
        p <- ggboxplot(tmp, 
                       x = 'group', 
                       y = 'req',
                       xlab = '',
                       fill = 'group',
                       add = "jitter")
        
        stat.test <- stat.test %>%
          mutate(y.position = c(max(tmp[,2]) * 1.1))
        
        p2 <- p + stat_pvalue_manual(stat.test, label = "p = {p.adj}")
        
        tiff(paste0(df_name,'_',colnames(data1)[i],"_boxplot.tiff"),width = 3600,height = 4800,res = 600)
        print(p2)
        dev.off()
        
        rm(tmp)
        rm(stat.test)
        rm(tmp_line)
        
      }else{
        
        stat.test <- compare_means(
          req ~ group, data = tmp,
          method = "wilcox.test"
        )
        
        Pval <- stat.test$p.adj
        
        tmp_line <- c(paste0(colnames(data1)[i]," (mean(sd))"),
                      paste0(mean(na.omit(data1[,i])) %>% round(.,2)," (",sd(na.omit(data1[,i])) %>% round(.,2),")"),
                      paste0(mean(data2[,i]) %>% round(.,2)," (",sd(data2[,i]) %>% round(.,2),")"),
                      Pval)
        
        Char <- rbind(Char,tmp_line)
        
        
        p <- ggboxplot(tmp, 
                       x = 'group', 
                       y = 'req',
                       xlab = '',
                       fill = 'group',
                       add = "jitter")
        
        stat.test <- stat.test %>%
          mutate(y.position = c(max(tmp[,2]) * 1.1))
        
        p2 <- p + stat_pvalue_manual(stat.test, label = "p = {p.adj}")
        
        tiff(paste0(df_name,'_',colnames(data1)[i],"_boxplot.tiff"),width = 3600,height = 4800,res = 600)
        print(p2)
        dev.off()
        
        rm(tmp)
        rm(tmp_line)
        rm(stat.test)
        
      }
      
    }else if(class(data1[,i]) == "factor" | class(data1[,i]) == "character"){
      
      tmp <- data.frame(group = c(rep(substitute(data1) %>% as.character(),length(na.omit(data1[,i]))),
                                  rep(substitute(data2) %>% as.character(),length(data2[,i]))),
                        req = c(na.omit(data1[,i] %>% as.character()),
                                data2[,i] %>% as.character()))
      
      tmp_factor <- unique(tmp$req) %>% as.character()
      tmp_n <- length(tmp_factor)
      
      N_r <- length(which(tmp$group == substitute(data1) %>% as.character()))
      N_p <- round(N_r/nrow(data1) * 100, 2)
      
      # N_t <- length(which(tmp$group == 'tidydata'))
      # N_tp <- round(N_t/nrow(data_output) * 100, 2)
      
      tmp_line_c <- c(paste0(colnames(data1)[i]," (%)") ,
                      paste0('N = ',N_r," (",N_p,"(%)",")"),
                      NA,
                      NA)
      
      Char <- rbind(Char,tmp_line_c)
      
      rm(N_r)
      rm(N_p)
      
      Freq <- t(table(tmp))
      
      Prop_1 <- Freq[,1]/sum(Freq[,1])
      Prop_2 <- Freq[,2]/sum(Freq[,2])
      
      Prop <- cbind(Prop_1,Prop_2)
      
      chisq_re <- chisq.test(table(tmp))
      
      chisp_pval <- chisq_re$p.value %>% round(.,2)
      
      for (j in 1:tmp_n) {
        
        if(j != tmp_n){
          
          # j <- 1
          
          tmp_line_cn <- c(tmp_factor[j],
                           paste0(Freq[j,1],' (',round(Prop[j,1]*100,2),'%)'),
                           paste0(Freq[j,2],' (',round(Prop[j,2]*100,2),'%)'),
                           NA)
          
          Char <- rbind(Char,tmp_line_cn)
          
          rm(tmp_line_cn)
          
          
        }else{
          
          tmp_line_cn <- c(tmp_factor[j],
                           paste0(Freq[j,1],' (',round(Prop[j,1]*100,2),'%)'),
                           paste0(Freq[j,2],' (',round(Prop[j,2]*100,2),'%)'),
                           chisp_pval)
          
          Char <- rbind(Char,tmp_line_cn)
          
          rm(tmp_line_cn)
          rm(chisp_pval)
          rm(chisq_re)
          rm(tmp_line_c)
        }
        
      }
      
      sink(paste0(df_name,'_',colnames(data1)[i],"_result.txt"))
      
      print(chisq.test(table(tmp)))
      
      sink()
      
      rm(tmp)
      
    }
    
  }
  
  df_name <- as.character(df_name)
  
  write.csv(Char,file = paste0(df_name,'_Characteristic_compare.csv'),row.names = F,na = '')
  
}
