# Supplementary material for: Identification of a necroptosis-related gene signature for making clinical predictions of the survival of patients with lung adenocarcinoma
Source: PeerJ. 2024 Jan 8;12:e16616. doi: 10.7717/peerj.16616 (PMC10782958; doi:10.7717/peerj.16616)
Supplement: Supplemental Information 1 [file peerj-12-16616-s001.zip › code - all/GSEA_analysis.R]

remove(list = ls())
library(tidyverse)
Sys.setenv(LANGUAGE='en')

####### 
load('result/DEGs_result.Rda')

a <- DEGs %>% 
  rownames_to_column('ID') %>% 
  dplyr::select(ID, logFC)

######################
compiler::loadcmp("code/gsea_source.Rc", envir = rlang::current_env())

#### type富集类型 go|kegg, x数据集, terms仅适用于go，go类型, min最小基因数, show气泡图展示词条数
bp <- gsea_bp(type = 'go',x = a,terms = 'BP',min = 5,show = 10)
mf <- gsea_bp(type = 'go',x = a,terms = 'MF',min = 5,show = 10)
cc <- gsea_bp(type = 'go',x = a,terms = 'CC',min = 5,show = 10)
all <- gsea_bp(type = 'go',x = a,terms = 'ALL',min = 5,show = 10)
kegg <- gsea_bp(type = 'kegg',x = a,min = 5,show = 10)

save(bp,mf,cc,kegg, file = "result/gsea_result.Rda")
