# Supplementary material for: Identification of a necroptosis-related gene signature for making clinical predictions of the survival of patients with lung adenocarcinoma
Source: PeerJ. 2024 Jan 8;12:e16616. doi: 10.7717/peerj.16616 (PMC10782958; doi:10.7717/peerj.16616)
Supplement: Supplemental Information 1 [file peerj-12-16616-s001.zip › code - all/multi_ROC.R]

rm(list = ls())
{
  library(tidyverse)
  library(rms)
  library(Hmisc)
  library(lattice)
  library(survival)
  library(Formula)
  library(ggplot2)
  library(foreign)
  library(survMisc)
  library(plyr)
  library(timeROC)
  library(survminer)
  library(ResourceSelection)
  library(mice)
  library(VIM)
  library(data.table)
  library(compiler)
  library(rlang)
  library(patchwork)
}
Sys.setenv(LANGUAGE='en')

###### load ######
load('data/clinical_expr.Rda')
hub <- read.table('data/new_OS_CoxResult.csv',
                  sep = ',',
                  header = T,
                  check.names = F)

df_train <- df %>% 
  select(., futime = OS, fustatus = status, everything()) %>% 
  filter(., futime != 0)
colnames(df_train) <- gsub('-','_', colnames(df_train))
colnames(df_train) <- gsub('/.','_', colnames(df_train))
df_train[10:ncol(df_train)] <- log(df_train[10:ncol(df_train)]+0.01)
df_train$Age <- ifelse(df_train$Age/365<66,0,1)
df_train <- df_train %>% 
  dplyr::select(futime, fustatus, hub$characteristics) %>% 
  na.omit()

colnames(df_train)
df_train$fustatus <- as.numeric(as.character(df_train$fustatus))
Final_genes <- colnames(df_train[-c(1:2)])
BaSurv <- Surv(time = df_train$futime, 
                 event = df_train$fustatus)
compiler::loadcmp("code/regre.Rc")
VarNames <- Final_genes
UniVar <- lapply(VarNames,UniCox)
UniVar <- ldply(UniVar,data.frame)  

(GetFactors <- UniVar$characteristics %>% as.character()) 

fml <-  as.formula(paste0('BaSurv~',paste0(GetFactors,collapse = '+'))) 
MultiCox <- coxph(fml, data = df_train)
MultiSum <- summary(MultiCox)

MultiName <- as.character(GetFactors)
MHR <- round(MultiSum$coefficients[,2],2)
MPV <- round(MultiSum$coefficients[,5],3)
MCIL <- round(MultiSum$conf.int[,3],2)
MCIU <- round(MultiSum$conf.int[,4],2)
MCI <- paste0(MCIL,'-',MCIU)
MulCox <- data.frame('characteristics' = MultiName, 
                     'Hazard Ratio' = MHR,
                     'CI95' = MCI,
                     'P Value' = MPV)

Final <- merge.data.frame(UniVar,MulCox, by = "characteristics", all = T, sodf_train = T) 
View(Final)

(Final_GetFactors <- Final$characteristics %>% 
    as.character())

fml <-  as.formula(paste0('BaSurv~',paste0(Final_GetFactors,collapse = '+'))) 
MultiCox <- coxph(fml, data = df_train)
MultiSum <- summary(MultiCox)

index.min <- MultiSum$coefficients[,1]
(index.min <- as.numeric(index.min))

signature <- as.matrix(subset(df_train,select = Final_GetFactors)) %*% as.matrix(exp(index.min))
df_train$signature <- signature  

colnames(df)[1:5]
dat1 <- df %>% filter(OS != 0)
test_cli <- df_train %>% select(., futime, fustatus, signature) %>% mutate(., sample = dat1$sample) %>% arrange(., signature) %>% as.data.frame()

pvals <- c()
hrs <- c()

for (n in 1:c(nrow(test_cli)-1)) {
  ssdf <- cbind(test_cli,
                data.frame(type = rep(c('Low','High'), c(n, nrow(test_cli)-n))))
  ssdf$type <- factor(ssdf$type,
                      levels = c('Low','High'))
  fitd <- survdiff(Surv(futime, fustatus)~type,
                   data = ssdf,
                   na.action = na.exclude)
  pValue <- 1 - pchisq(fitd$chisq, length(fitd$n) - 1)
  pvals <- c(pvals, pValue)
  hr <- fitd$obs[1] * fitd$exp[2]/(fitd$obs[2] * fitd$exp[1])
  hrs <- c(hrs, hr)
}

dat <- data.frame(Num = 1:c(nrow(test_cli)-1),
                  HR = hrs,
                  Pvalue = pvals)
dat_2 <- dat %>% 
  filter(., Pvalue<0.05) %>% 
  arrange(., Pvalue)

ssdf3 <- cbind(test_cli,
               data.frame(type = rep(c('Low','High'), c(296, nrow(test_cli)-296))))
ssdf3$type <- factor(ssdf3$type,
                     levels = c('Low','High'))
table(ssdf3$type)

fit <- survfit(Surv(futime/30, fustatus)~type,data = ssdf3)

km <- ggsurvplot(fit, conf.int=F, pval=T, risk.table=F, 
                 legend.labs = c('Low Risk','High Risk'), 
                 legend.title= '', 
                 palette = c("dodgerblue2","orchid2"),
                 xlab = 'Time(month)',
                 pval.coord = c(3,0.25))

km

pdf('figure/OS_KM.pdf', height = 6, width = 6)
print(km)
dev.off()
colnames(df_train)
bc <- ssdf3
cox.timp3 <- coxph(Surv(bc$futime, bc$fustatus == 1) ~ bc$type)
lpFit1 <- cox.timp3$linear.predictors
roc.fit <-timeROC(T = bc$futime/30,
                  delta = bc$fustatus,
                  marker = lpFit1,
                  cause = 1,
                  weighting = "cox",
                  times = c(12*c(1,3,5)),
                  ROC = T,
                  iid = F) 
result <- roc.fit
dat = data.frame(fpr = as.numeric(result$FP),
                 tpr = as.numeric(result$TP),
                 time = rep(as.factor(c(12,36,60)),each = nrow(result$TP)))

pdf('figure/new_internal_Time_ROC01.pdf', width = 8, height = 8)
roc <- ggplot() + 
  geom_path(data = dat,aes(x = fpr, y = tpr,color = time),size = 2) + 
  scale_color_manual(name = NULL,values = c("#92C5DE", "#F4A582", "#66C2A5"),
                     labels = paste0("AUC of ",c(1,3,5),"-y survival: ",
                                     format(round(result$AUC,2),nsmall = 2)))+
  theme_bw()+
  theme(panel.grid = element_blank(),
        legend.background = element_rect(linetype = 1, size = 0.2, colour = "black"),
        legend.position = c(0.765,0.125))+
  scale_x_continuous(expand = c(0.005,0.005))+
  scale_y_continuous(expand = c(0.005,0.005))+
  labs(x = "1 - Specificity",
       y = "Sensitivity")+
  coord_fixed()
roc
dev.off()  

b <- df %>% 
  select(., sample ,futime = OS, fustatus = status, colnames(.)[10:ncol(.)]) %>% 
  filter(., is.na(.)==F, futime != 0)
colnames(ssdf3)
a <- ssdf3 %>% 
  select(., 'Risk_score' = 'signature', 'Risk_group' = 'type', futime, fustatus)

a$sample <- test_cli$sample
c <- a
str(c)
c$Risk_score <- as.numeric(as.vector(c$Risk_score))
c$fustatus <- factor(c$fustatus,
                     levels = c('0','1'),
                     labels = c('Alive','Dead'))

c_a <- c %>% 
  filter(., Risk_group == 'High')
c_b <- c %>% 
  filter(., Risk_group == 'Low')

col <- rep(c('#1C86EE','#EE7AE9'),c(700,164))
ann_colors <- list(Risk_group = c('High'= "#1C86EE", 'Low'= "#EE7AE9"))

point <- ggplot(data = c, aes(x = reorder(sample, Risk_score),
                              y = Risk_score))+
  geom_point(aes(color = Risk_group))+
  scale_color_manual(name ='Risk Group' , values = c("#4575B4", "#D73027"))+
  scale_x_discrete(name = NULL , labels=NULL)+
  scale_y_continuous(name = 'Risk Score')+
  geom_vline(aes(xintercept=0),size=2.5)+
  geom_vline(aes(xintercept='TCGA-50-5051'), linetype='dashed')+
  annotate(geom = 'text', x='TCGA-50-5051', y=20,label='Cutoff')+
  theme_classic()
point

d <- c
dot <- d %>% ggplot(aes(x=reorder(sample, Risk_score),
                        y=futime))+
  geom_point(aes(color=fustatus))+
  scale_color_manual(name ='Status' , values = c("#D73027", "#4575B4"))+
  scale_x_discrete(name = NULL , labels=NULL)+
  scale_y_continuous(name = 'Survival time(months)')+
  geom_vline(aes(xintercept=0),size=2.5)+
  geom_vline(aes(xintercept='TCGA-50-5051'), linetype='dashed')+
  annotate(geom = 'text', x='TCGA-50-5051', y=5000, label='Cutoff')+
  theme_classic()
dot

colnames(data)
colnames(c)
df_train <- df %>% 
  select(., futime = OS, fustatus = status, colnames(.)[10:ncol(.)]) %>% 
  filter(., futime != 0)

d <- df_train %>% 
  mutate(sample = filter(df, OS != 0)$sample)
e <- c %>% 
  select(., Risk_group, sample) %>% 
  inner_join(., d, by='sample')
anno <- data.frame(sample = e$sample,
                   'Risk Group' = e$Risk_group)
colnames(e)
f_1 <- e[-c(3:4)] %>% 
  filter(Risk_group == 'Low')
f_1[3:ncol(f_1)] <- apply(f_1[3:ncol(f_1)], 2, function(x){
  return((x-min(x))/(max(x)-min(x)))})
f_2 <- e[-c(3:4)] %>% 
  filter(Risk_group == 'High')
f_2[3:ncol(f_2)] <- apply(f_2[3:ncol(f_2)], 2, function(x){
  return((x-min(x))/(max(x)-min(x)))})
f <- f_1 %>% rbind(f_2)
rownames(f) <- f$sample
f <- f[-c(1:2, 11)] %>% t() %>% as.matrix()
ann_colors <- list(Risk.Group = c('High'= "#D73027", 'Low'= "#4575B4"))
anno$Risk.Group <- as.factor(anno$Risk.Group)
rownames(anno) <- anno$sample
anno <- anno[-1]
pdf('figure/Riskscore_heatmap.pdf', height = 10, width = 10)
heat <- pheatmap(f, 
                 annotation_col = anno, 
                 cluster_rows = T,  
                 cluster_cols = F,  
                 treeheight_row = 10,  
                 border_color = NA,  
                 show_colnames = F, 
                 cellwidth = 0.3,  
                 cellheight = 10,  
                 annotation_colors = ann_colors)
dev.off()

pdf('figure/combine.pdf', width = 10, height = 10)
point/dot
dev.off()
save(df_train, file = 'data/signature.Rda')

gro <- read.table('data/new_OS_group.csv',
                  sep = ',',
                  header = T)
gro <- gro[3:5]

df_train_1 <- df %>% 
  select(., futime = OS, fustatus = status, everything()) %>% 
  filter(., futime != 0)
colnames(df_train_1) <- gsub('-','_', colnames(df_train_1))
colnames(df_train_1) <- gsub('/.','_', colnames(df_train_1))
df_train_1[10:ncol(df_train_1)] <- log(df_train_1[10:ncol(df_train_1)]+0.01)
df_train_1 <- df_train_1 %>% 
  dplyr::select(colnames(.)[1:9]) %>%
  inner_join(., ssdf3[3:5], by='sample') %>% 
  na.omit()

cox.timp3 <- coxph(Surv(df_train_1$futime, df_train_1$fustatus == 1) ~ df_train_1$type)
lpFit1 <- cox.timp3$linear.predictors

colnames(df_train)
df_train$fustatus <- as.numeric(as.character(df_train$fustatus))

ddn <- df_train_1 %>% 
  dplyr::select(colnames(.)[1:9]) %>% 
  mutate(Risk_Score = lpFit1)
colnames(ddn)

au <- data.frame()
dat <- data.frame()
lis <- list(ddn$Age, ddn$gender, ddn$race, ddn$Metastasis, ddn$N, ddn$T,ddn$Risk_Score)
li <- list("Age", "gender","race","Metastasis","N","T","Risk_Score")
for(i in 1:7){
  roc.fit <-timeROC(T = ddn$futime,
                    delta = ddn$fustatus,
                    marker = lis[[i]],
                    cause = 1,
                    weighting = "marginal",
                    times = c(365*c(1,3,5)),
                    ROC = T,
                    iid = T) 
  result <- roc.fit
  dat_1 = data.frame(fpr = as.numeric(result$FP[1:3]),
                   tpr = as.numeric(result$TP[1:3]),
                   type = rep(li[[i]],each = 3))
  dat <- dat %>% rbind(., dat_1)
  au_1 <- data.frame(auc = as.numeric(result$AUC[1]))
  au <- au %>% rbind(., au_1)
}

lis <- list(ddn$Age, ddn$gender, ddn$race, ddn$Metastasis, ddn$N, ddn$T,ddn$Risk_Score)
li <- list("Age", "gender","race","Metastasis","N","T","Risk_Score")
roc_p <- function(x){
  roc.fit <-timeROC(T = ddn$futime,
                    delta = ddn$fustatus,
                    marker = x,
                    cause = 1,
                    weighting = "marginal",
                    times = c(365*c(1,3,5)),
                    ROC = T,
                    iid = T) 
}
r_age <- roc_p(lis[[1]])
a_c95 <- confint(r_age)[1] %>% unlist()
ROC_age <- paste0(' : ',r_age$AUC[1] %>% 
                    as.numeric() %>% 
                    round(.,2),'(',a_c95[1],'-',a_c95[4],')')

r_gender <- roc_p(lis[[2]])
g_c95 <- confint(r_gender)[1] %>% unlist()
ROC_gender <- paste0(' : ',r_gender$AUC[1] %>% 
                    as.numeric() %>% 
                  round(.,2),'(',g_c95[1],'-',g_c95[4],')')
r_race <- roc_p(lis[[3]])
r_c95 <- confint(r_race)[1] %>% unlist()
ROC_race <- paste0(' : ',r_race$AUC[1] %>% 
                       as.numeric() %>% 
                       round(.,2),'(',r_c95[1],'-',r_c95[4],')')
r_Metastasis <- roc_p(lis[[4]])
m_c95 <- confint(r_Metastasis)[1] %>% unlist()
ROC_m <- paste0(' : ',r_Metastasis$AUC[1] %>% 
                     as.numeric() %>% 
                     round(.,2),'(',m_c95[1],'-',m_c95[4],')')
r_n <- roc_p(lis[[5]])
n_c95 <- confint(r_n)[1] %>% unlist()
ROC_n <- paste0(' : ',r_n$AUC[1] %>% 
                  as.numeric() %>% 
                  round(.,2),'(',n_c95[1],'-',n_c95[4],')')
r_t <- roc_p(lis[[6]])
t_c95 <- confint(r_t)[1] %>% unlist()
ROC_t <- paste0(' : ',r_t$AUC[1] %>% 
                  as.numeric() %>% 
                  round(.,2),'(',t_c95[1],'-',t_c95[4],')')
r_risk <- roc_p(lis[[7]])
risk_c95 <- confint(r_risk)[1] %>% unlist()
ROC_risk <- paste0(' : ',r_risk$AUC[1] %>% 
                  as.numeric() %>% 
                  round(.,2),'(',risk_c95[1],'-',risk_c95[4],')')

dir_name <- 'multi_time_ROC'

filename <- paste0(paste0('figure/',dir_name,'.pdf'))
pdf(filename,onefile = F)
plot(r_age,time=365,col = "blue",add =FALSE,title = F)
plot(r_gender,time=365,col = "red",add =TRUE)
plot(r_race,time=365,col = "orange",add =TRUE)
plot(r_Metastasis,time=365,col = "skyblue",add =TRUE)
plot(r_n,time=365,col = "#BD0026",add =TRUE)
plot(r_t,time=365,col = "#FCCDE5",add =TRUE)
plot(r_risk,time=365,col = "#8DD3C7",add =TRUE)

title(main = 'Time-dependent ROC curve')

legend("bottomright",
       legend = c(paste0('AUC of Age',ROC_age), 
                  paste0('AUC of Gender',ROC_gender),
                  paste0('AUC of Race',ROC_race),
                  paste0('AUC of Metastasis',ROC_m),
                  paste0('AUC of N',ROC_n),
                  paste0('AUC of T',ROC_t),
                  paste0('AUC of Risk Score',ROC_risk)),
       lty = c("solid","solid","solid","solid","solid","solid","solid"),
       col = c("blue","red","orange",'skyblue',"#BD0026","#FCCDE5","#8DD3C7"),
       bty = 'n')
dev.off()

CI95 <- confint(roc.fit)[1] %>% unlist()

ROC_1 <- paste0(' : ',roc.fit$AUC[1] %>% as.numeric() %>% round(.,2),'(',CI95[1],'-',CI95[4],')')
ROC_3 <- paste0(' : ',roc.fit$AUC[2] %>% as.numeric() %>% round(.,2),'(',CI95[2],'-',CI95[5],')')
ROC_5 <- paste0(' : ',roc.fit$AUC[3] %>% as.numeric() %>% round(.,2),'(',CI95[3],'-',CI95[6],')')

dir_name <- 'Results_Plot'

filename <- paste0(paste0('./',dir_name,'/Plot4_OS_AUC_t_group_TypeI.pdf'))

pdf(filename,onefile = F)

plot(roc.fit,time=365,col = "blue",add =FALSE,title = F)

plot(roc.fit,time=365*3,col = "red",add = TRUE)

plot(roc.fit,time=365*5,col = "green",add = TRUE)

title(main = 'Time-dependent ROC curve')

legend("bottomright",
       legend = c(paste0('AUC at 1 year',ROC_1), paste0('AUC at 3 years',ROC_3),paste0('AUC at 5 years',ROC_5)),
       lty = c("solid","solid","solid"),
       col = c("blue","red","green"),
       bty = 'n')

dev.off()

#### km
colnames(df_train_1)
km_input <- df_train_1 %>% 
  dplyr::select(sample, futime, fustatus, Metastasis,type)

km_1 <- km_input %>% 
  filter(Metastasis == 0)
km_2 <- km_input %>% 
  filter(Metastasis > 0)

km_1 <- km_1[-5]
km_2 <- km_2[-5]

pvals <- c()
hrs <- c()

for (n in 1:c(nrow(km_1)-1)) {
  ssdf <- cbind(km_1,
                data.frame(type = rep(c('Low','High'), c(n, nrow(km_1)-n))))
  ssdf$type <- factor(ssdf$type,
                      levels = c('Low','High'))
  fitd <- survdiff(Surv(futime, fustatus)~type,
                   data = ssdf,
                   na.action = na.exclude)
  pValue <- 1 - pchisq(fitd$chisq, length(fitd$n) - 1)
  pvals <- c(pvals, pValue)
  hr <- fitd$obs[1] * fitd$exp[2]/(fitd$obs[2] * fitd$exp[1])
  hrs <- c(hrs, hr)
}

dat <- data.frame(Num = 1:c(nrow(km_1)-1),
                  HR = hrs,
                  Pvalue = pvals)
dat_2 <- dat %>% 
  filter(., Pvalue<0.05) %>% 
  arrange(., Pvalue)

ssdf3 <- cbind(km_1,
               data.frame(type = rep(c('Low','High'), c(66, nrow(km_1)-66))))
ssdf3$type <- factor(ssdf3$type,
                     levels = c('Low','High'))

fit_1 <- survfit(Surv(futime, fustatus)~type,data = ssdf3)

km_plot_1 <- ggsurvplot(fit_1, conf.int=F, pval=T, risk.table=F, 
                 legend.labs = c('High Risk','Low Risk'), 
                 legend.title= '', 
                 palette = c("orchid2","dodgerblue2"), 
                 # ylim = c(0.7,1.05),
                 # xlim = c(0,40),
                 xlab = 'Time(month)',
                 pval.coord = c(3,0.25))

km_plot_1

pdf('figure/M1_KM.pdf', height = 6, width = 6)
print(km_plot_1)
dev.off()

pvals <- c()
hrs <- c()

for (n in 1:c(nrow(km_2)-1)) {
  ssdf <- cbind(km_2,
                data.frame(type = rep(c('Low','High'), c(n, nrow(km_2)-n))))
  ssdf$type <- factor(ssdf$type,
                      levels = c('Low','High'))
  fitd <- survdiff(Surv(futime, fustatus)~type,
                   data = ssdf,
                   na.action = na.exclude)
  pValue <- 1 - pchisq(fitd$chisq, length(fitd$n) - 1)
  pvals <- c(pvals, pValue)
  hr <- fitd$obs[1] * fitd$exp[2]/(fitd$obs[2] * fitd$exp[1])
  hrs <- c(hrs, hr)
}

dat <- data.frame(Num = 1:c(nrow(km_2)-1),
                  HR = hrs,
                  Pvalue = pvals)
dat_2 <- dat %>% 
  filter(., Pvalue<0.05) %>% 
  arrange(., Pvalue)

ssdf3 <- cbind(km_2,
               data.frame(type = rep(c('Low','High'), c(180, nrow(km_2)-180))))
ssdf3$type <- factor(ssdf3$type,
                     levels = c('Low','High'))

fit_2 <- survfit(Surv(futime, fustatus)~type,data = ssdf3)

km_plot_2 <- ggsurvplot(fit_2, conf.int=F, pval=T, risk.table=F, 
                        legend.labs = c('High Risk','Low Risk'), 
                        legend.title= '', 
                        palette = c("orchid2","dodgerblue2"),
                        # ylim = c(0.7,1.05),
                        # xlim = c(0,40),
                        xlab = 'Time(month)',
                        pval.coord = c(3,0.25))

km_plot_2

pdf('figure/M2_KM.pdf', height = 6, width = 6)
print(km_plot_2)
dev.off()
