# Supplementary material for: Identification of a necroptosis-related gene signature for making clinical predictions of the survival of patients with lung adenocarcinoma
Source: PeerJ. 2024 Jan 8;12:e16616. doi: 10.7717/peerj.16616 (PMC10782958; doi:10.7717/peerj.16616)
Supplement: Supplemental Information 1 [file peerj-12-16616-s001.zip › code - all/na_filter.R]

na_filter <- function(x){
  compiler::loadcmp("code/GetTable_comparet.Rc")
  missing.percent <- unlist(lapply(x, function(x)sum(is.na(x))))/nrow(x)
  data <- x[,missing.percent<=0.2] %>% as.data.frame()
  colnames(data)[8:9] <- c('N','T')
  rownames(data) <- data$sample
  data <- data[-1]
  pdf('figure/NA_before.pdf', width = 12, height = 6)
  b <- md.pattern(data)
  plot(b)
  dev.off()
  pdf('figure/NA_before_missing.pdf', width = 12, height = 8)
  c <- aggr(data,numbers = T,prop=T) 
  plot(c)
  dev.off()
  imp<-mice(data,m=5,seed=1234,method = "cart") 
  data2<-mice::complete(imp)
  GetTable_compare(data1 = data,data2 = data2,df_name = 'try1') 
  pdf('figure/NA_after.pdf', width = 16, height = 9)
  a <- stripplot(imp,pch=19,cex=1.2,alpha=.3)
  plot(a)
  dev.off()
  return(data2)
}
