# Supplementary material for: Identification of a necroptosis-related gene signature for making clinical predictions of the survival of patients with lung adenocarcinoma
Source: PeerJ. 2024 Jan 8;12:e16616. doi: 10.7717/peerj.16616 (PMC10782958; doi:10.7717/peerj.16616)
Supplement: Supplemental Information 1 [file peerj-12-16616-s001.zip › code - all/nomogram.R]

rm(list = ls())
{
  library(tidyverse)
  library(rms)
  library(Hmisc)
  library(lattice)
  library(survival)
  library(Formula)
  library(ggplot2)
  library(foreign)
  library(survMisc)
  library(plyr)
  library(timeROC)
  library(survminer)
  library(ResourceSelection)
  library(mice)
  library(VIM)
  library(data.table)
  library(compiler)
  library(rlang)
  library(patchwork)
}
Sys.setenv(LANGUAGE='en')

###### load ######
load('data/clinical_expr.Rda')
hub <- read.table('data/new_OS_CoxResult.csv',
                  sep = ',',
                  header = T,
                  check.names = F)
df_train_1 <- df %>% 
  select(., futime = OS, fustatus = status, everything()) %>% 
  filter(., futime != 0)
colnames(df_train_1) <- gsub('-','_', colnames(df_train_1))
colnames(df_train_1) <- gsub('/.','_', colnames(df_train_1))
df_train_1[10:ncol(df_train_1)] <- log(df_train_1[10:ncol(df_train_1)]+0.01)
df_train_1 <- df_train_1 %>% 
  dplyr::select(colnames(.)[1:9]) %>%
  inner_join(., ssdf3[3:5], by='sample') %>% 
  na.omit()
df_train_1$Age <- df_train_1$Age/365
df_train <- df_train_1[-c(3,11)]
colnames(df_train)[9] <- 'Risk_Score'

Final_genes <- colnames(df_train[-c(1:2)])
BaSurv <- Surv(time = df_train$futime, 
               event = df_train$fustatus)
compiler::loadcmp("code/regre.Rc")
VarNames <- Final_genes
UniVar <- lapply(VarNames,UniCox)
UniVar <- ldply(UniVar,data.frame)  

(GetFactors <- UniVar$characteristics %>% as.character()) 

fml <-  as.formula(paste0('BaSurv~',paste0(GetFactors,collapse = '+'))) 
MultiCox <- coxph(fml, data = df_train)
MultiSum <- summary(MultiCox)

MultiName <- as.character(GetFactors)
MHR <- round(MultiSum$coefficients[,2],2)
MPV <- round(MultiSum$coefficients[,5],3)
MCIL <- round(MultiSum$conf.int[,3],2)
MCIU <- round(MultiSum$conf.int[,4],2)
MCI <- paste0(MCIL,'-',MCIU)
MulCox <- data.frame('characteristics' = MultiName, 
                     'Hazard Ratio' = MHR,
                     'CI95' = MCI,
                     'P Value' = MPV)

Final <- merge.data.frame(UniVar,MulCox, by = "characteristics", all = T, sodf_train = T) 
View(Final)

(Final_GetFactors <- Final$characteristics[which(Final$P.Value.y < 0.05)] %>% 
    as.character())

fml <-  as.formula(paste0('BaSurv~',paste0(Final_GetFactors,collapse = '+'))) 
MultiCox <- coxph(fml, data = df_train)
MultiSum <- summary(MultiCox)

index.min <- MultiSum$coefficients[,1]
(index.min <- as.numeric(index.min))
write.table(Final, 'result/COX_result.csv', sep = ',', row.names = T, quote = F)
df_train$Risk_Score <- as.numeric(df_train$Risk_Score)
df_train$futime <- df_train$futime/30
bc <- na.omit(df_train)
dd <- datadist(bc)

options(datadist="dd") 
BaSurv <- Surv(time = bc$futime,event = bc$fustatus)
fml <- as.formula(paste0('BaSurv~',paste0(Final_GetFactors,collapse = '+')))
f <- cph(fml, x=T, y=T, surv=T, data=bc)

surv <- Survival(f)

nom <- nomogram(f, 
                fun=list(function(x) surv(12*1, x), 
                         function(x) surv(12*3, x), 
                         function(x) surv(12*5, x)), 
                lp=F, funlabel=c("1-year survival","3-year survival", "5-year survival"),
                fun.at=seq(0.1,0.9,0.1)) 
pdf('figure/OS_nomogram.pdf', width = 15, height = 10)
plot(nom,cex.var = 2,cex.axis = 1.5,lwd = 10,xfrac = 0.5,tcl = 0.5)
dev.off()

f1 <- cph(fml, x=T, y=T, surv=T, data=bc, time.inc=12)
cal1 <- calibrate(f1, 
                  cmethod="KM", 
                  method="boot", 
                  u=12, 
                  m=nrow(df_train)/8, 
                  B=1000)

f2 <- cph(fml, x=T, y=T, surv=T, data=bc, time.inc=36)
cal2 <- calibrate(f2, 
                  cmethod="KM", 
                  method="boot", 
                  u=12*3, 
                  m=nrow(df_train)/8, 
                  B=1000)

f3 <- cph(fml, x=T, y=T, surv=T, data=bc, time.inc=60)
cal3 <- calibrate(f3, 
                  cmethod="KM", 
                  method="boot", 
                  u=12*5, 
                  m=nrow(df_train)/8, 
                  B=1000)

pdf('figure/nomogram_calibrate_1.pdf', width = 8, height = 8)
par(mar=c(8,5,3,2),cex = 1.0)
plot(cal1,
     errbar = NULL,
     abline = NULL,
     xlab="Nomogram-Predicted Probability of OS",
     ylab="Actual OS (proportion)",
     cex.lab=1.2, cex.axis=1, 
     cex.main=1.2, cex.sub=0.6,
     xlim=c(0.84,1),ylim=c(0.78,1)) 
lines(cal1[,c('mean.predicted',"KM")], 
      type = 'b', 
      lwd = 2, 
      pch = 16, 
      col = c("#2166AC")) 
box(lwd = 2)
legend('topleft',  title = 'Year', c('1-year'),
       lty = 1, lwd = 2 , bty = 'n',  col = c('#2166AC'),
       text.width = 2, y.intersp = 0.1)
dev.off()

pdf('figure/nomogram_calibrate_2.pdf', width = 8, height = 8)
par(mar=c(8,5,3,2),cex = 1.0)
plot(cal2,
     errbar = NULL,
     abline = NULL,
     xlab = '',
     ylab = '',
     cex.lab=1.2, cex.axis=1, cex.main=1.2, cex.sub=0.6,
     yaxs = 'r',
     xlim=c(0.27,0.6),ylim=c(0.28,0.64)) 
lines(cal2[,c('mean.predicted',"KM")], 
      type = 'b', 
      lwd = 2, 
      pch = 16, 
      col = c('#BD0026')) 
box(lwd = 2) 
legend('topleft',  title = 'Year', c('3-year'),
       lty = 1, lwd = 2 , bty = 'n',  col = c('#BD0026'),
       text.width = 2, y.intersp = 0.1)
dev.off()

pdf('figure/nomogram_calibrate_3.pdf', width = 8, height = 8)
par(mar=c(8,5,3,2),cex = 1.0)
plot(cal3,
     errbar = NULL,
     abline = NULL,
     xlab = '',
     ylab = '',
     cex.lab=1.2, cex.axis=1, cex.main=1.2, cex.sub=0.6,
     yaxs = 'r',
     xlim=c(0.12,0.44),ylim=c(0.12,0.55)) 
lines(cal3[,c('mean.predicted',"KM")], 
      type = 'b',
      lwd = 2, 
      pch = 16, 
      col = c("#FD8D3C")) 
box(lwd = 2) 
legend('topleft',  title = 'Year', c('5-year'),
       lty = 1, lwd = 2 , bty = 'n',  col = c("#FD8D3C"),
       text.width = 2, y.intersp = 0.1)
dev.off()
