# Supplementary material for: Identification of a necroptosis-related gene signature for making clinical predictions of the survival of patients with lung adenocarcinoma
Source: PeerJ. 2024 Jan 8;12:e16616. doi: 10.7717/peerj.16616 (PMC10782958; doi:10.7717/peerj.16616)
Supplement: Supplemental Information 1 [file peerj-12-16616-s001.zip › code - all/OS_COX.R]

rm(list = ls())
{
  library(tidyverse)
  library(rms)
  library(Hmisc)
  library(lattice)
  library(survival)
  library(Formula)
  library(ggplot2)
  library(foreign)
  library(survMisc)
  library(plyr)
  library(timeROC)
  library(survminer)
  library(ResourceSelection)
  library(mice)
  library(VIM)
  library(data.table)
  library(compiler)
  library(rlang)
}
Sys.setenv(LANGUAGE='en')

############ load profiles ############
cli <- read_csv('data/clinical.csv') %>%
  distinct(sample, .keep_all = T) %>% 
  mutate(OS = ifelse(status==1, .$days_to_last_follow_up, .$days_to_death)) %>% 
  select(-days_to_last_follow_up, -days_to_death) %>% 
  select(sample, OS, everything())
source('code/na_filter.R')
cli_filter <- na_filter(cli) %>% rownames_to_column('sample')
expr <- read.table('data/Tumor_exp.csv', sep = ',', header = T, row.names = 1, check.names = F, stringsAsFactors = F)
total <- read_csv('data/LUAD_EXP.csv') %>% filter(gene_type == 'protein_coding') %>% select(ID = gene_name, -gene_type, everything())
Necroptosis <- read_csv('data/Necroptosis.csv') %>% select(ID = `Gene Symbol`)
total <- total[-2]
head(total)
colnames(expr)
expr_filter <- expr %>% filter(rownames(.) %in% Necroptosis$ID) %>% t() %>% as.data.frame() %>% mutate(sample = str_sub(rownames(.),1,12)) %>% distinct(sample, .keep_all = T) %>% 
  select(sample, everything())
total_filter <- total %>% select(ID, rownames(expr_filter)) %>% distinct(ID, .keep_all = T) %>% as.data.frame()
rownames(total_filter) <- total_filter$ID
total_filter <- total_filter[-1]
total_filter <- total_filter %>% t() %>% as.data.frame() %>% mutate(sample = str_sub(rownames(.),1,12)) %>% distinct(sample, .keep_all = T) %>% select(sample, everything())
head(total_filter[1:5])
df <- cli_filter %>% inner_join(., expr_filter, by='sample')
head(expr[1:5,1:10])
save(df, file = 'data/clinical_expr.Rda')

####### Lasso regression #######
library(glmnet)
df_train <- df %>% 
  select(., futime = OS, fustatus = status, colnames(.)[10:ncol(.)]) %>% 
  filter(., futime != 0)
colnames(df_train) <- gsub('-','_', colnames(df_train))
colnames(df_train) <- gsub('/.','_', colnames(df_train))
df_train[3:ncol(df_train)] <- log(df_train[3:ncol(df_train)]+0.01)
df_train <- df_train %>% na.omit()

df_train$fustatus <- as.numeric(as.character(df_train$fustatus))
expr_df <- df_train[,-c(1:2)] %>% as.matrix()
cvfit = cv.glmnet(expr_df,
                  Surv(df_train$futime,df_train$fustatus),
                  family = "cox",
                  nlambda = 100,
                  alpha = 1) 
pdf('figure/new_cvfit.pdf', height = 6, width = 8)
plot(cvfit)
dev.off()

fit <- glmnet(expr_df, 
              Surv(df_train$futime,df_train$fustatus), 
              family = "cox") 

pdf('figure/new_lasso.pdf', height = 10, width = 12)
plot(fit, label = TRUE)
dev.off()

coef.min = coef(cvfit, s = "lambda.min")  
active.min = which(coef.min != 0 )
(lasso_geneids <- colnames(expr_df)[active.min])
save(lasso_geneids,file = 'result/new_OS_lasso_geneids.RData')

################## COX regression ###############
df_train$fustatus <- as.numeric(as.character(df_train$fustatus))
Final_genes <- lasso_geneids
BaSurv <- Surv(time = df_train$futime, 
               event = df_train$fustatus)
compiler::loadcmp("code/regre.Rc")
VarNames <- Final_genes
UniVar <- lapply(VarNames,UniCox)
UniVar <- ldply(UniVar,data.frame)
(GetFactors <- UniVar$characteristics[which(UniVar$P.Value < 0.2)] %>% as.character()) 

fml <-  as.formula(paste0('BaSurv~',paste0(GetFactors,collapse = '+'))) 
MultiCox <- coxph(fml, data = df_train)
MultiSum <- summary(MultiCox)

MultiName <- as.character(GetFactors)
MHR <- round(MultiSum$coefficients[,2],2)
MPV <- round(MultiSum$coefficients[,5],3)
MCIL <- round(MultiSum$conf.int[,3],2)
MCIU <- round(MultiSum$conf.int[,4],2)
MCI <- paste0(MCIL,'-',MCIU)
MulCox <- data.frame('characteristics' = MultiName, 
                     'Hazard Ratio' = MHR,
                     'CI95' = MCI,
                     'P Value' = MPV)

Final <- merge.data.frame(UniVar,MulCox, by = "characteristics", all = T, sodf_train = T) 
View(Final)
write.csv(Final,'result/new_OS_CoxResult.csv')

(Final_GetFactors <- Final$characteristics[which(Final$P.Value.x < 0.05)] %>% 
    as.character())

fml <-  as.formula(paste0('BaSurv~',paste0(Final_GetFactors,collapse = '+'))) 
MultiCox <- coxph(fml, data = df_train)
MultiSum <- summary(MultiCox)

index.min <- MultiSum$coefficients[,1]
(index.min <- as.numeric(index.min))

signature <- as.matrix(subset(df_train,select = Final_GetFactors)) %*% as.matrix(exp(index.min))
df_train$signature <- signature

### KM
colnames(df)[1:5]
dat1 <- df %>% filter(OS != 0)
test_cli <- df_train %>% select(., futime, fustatus, signature) %>% mutate(., sample = dat1$sample) %>% arrange(., signature) %>% as.data.frame()

pvals <- c()
hrs <- c()

for (n in 1:c(nrow(test_cli)-1)) {
  ssdf <- cbind(test_cli,
                data.frame(type = rep(c('Low','High'), c(n, nrow(test_cli)-n))))
  ssdf$type <- factor(ssdf$type,
                      levels = c('Low','High'))
  fitd <- survdiff(Surv(futime, fustatus)~type,
                   data = ssdf,
                   na.action = na.exclude)
  pValue <- 1 - pchisq(fitd$chisq, length(fitd$n) - 1)
  pvals <- c(pvals, pValue)
  hr <- fitd$obs[1] * fitd$exp[2]/(fitd$obs[2] * fitd$exp[1])
  hrs <- c(hrs, hr)
}

dat <- data.frame(Num = 1:c(nrow(test_cli)-1),
                  HR = hrs,
                  Pvalue = pvals)
dat_2 <- dat %>% 
  filter(., Pvalue<0.05) %>% 
  arrange(., Pvalue)

ssdf3 <- cbind(test_cli,
               data.frame(type = rep(c('Low','High'), c(230, nrow(test_cli)-230))))
ssdf3$type <- factor(ssdf3$type,
                     levels = c('Low','High'))
table(ssdf3$type)
write.table(ssdf3, 'result/new_OS_group.csv', sep = ',', quote = F)

fit <- survfit(Surv(futime/30, fustatus)~type,data = ssdf3)

km <- ggsurvplot(fit, conf.int=F, pval=T, risk.table=F, 
                 legend.labs = c('Low Risk','High Risk'), 
                 legend.title= '', 
                 palette = c("dodgerblue2","orchid2"),
                 # ylim = c(0.7,1.05),
                 # xlim = c(0,40),
                 xlab = 'Time(month)',
                 pval.coord = c(3,0.25))

km

pdf('figure/new_OS_KM.pdf', height = 6, width = 6)
print(km)
dev.off()

#### ROC
bc <- ssdf3
cox.timp3 <- coxph(Surv(bc$futime, bc$fustatus == 1) ~ bc$type)
lpFit1 <- cox.timp3$linear.predictors
roc.fit <-timeROC(T = bc$futime/30,
                  delta = bc$fustatus,
                  marker = lpFit1,
                  cause = 1,
                  weighting = "marginal",
                  times = c(12*c(1,3,5)),
                  ROC = T,
                  iid = T) 
result <- roc.fit
dat = data.frame(fpr = as.numeric(result$FP),
                 tpr = as.numeric(result$TP),
                 time = rep(as.factor(c(12,36,60)),each = nrow(result$TP)))

pdf('figure/new_internal_Time_ROC01.pdf', width = 8, height = 8)
roc <- ggplot() + 
  geom_path(data = dat,aes(x = fpr, y = tpr,color = time),size = 2) + 
  scale_color_manual(name = NULL,values = c("#92C5DE", "#F4A582", "#66C2A5"),
                     labels = paste0("AUC of ",c(1,3,5),"-y survival: ",
                                     format(round(result$AUC,2),nsmall = 2)))+
  # geom_line(aes(x=c(0,1),y=c(0,1)),color = "grey")+
  theme_bw()+
  theme(panel.grid = element_blank(),
        legend.background = element_rect(linetype = 1, size = 0.2, colour = "black"),
        legend.position = c(0.765,0.125))+
  scale_x_continuous(expand = c(0.005,0.005))+
  scale_y_continuous(expand = c(0.005,0.005))+
  labs(x = "1 - Specificity",
       y = "Sensitivity")+
  coord_fixed()
roc
dev.off()

#################### external ##################
load('result/GSE68465_expr.Rda')
external_expr <- m_df
head(external_expr)
colnames(external_expr)[1:5]
new <- external_expr %>% select(ID = symbol, everything()) %>% distinct(., ID, .keep_all = T) %>% filter(., ID %in% Final_GetFactors) %>% as.data.frame()
new_cli <- read_csv('data/external_clinical.csv')

new <- new[-1] %>% t() %>% as.data.frame() 
new <- new %>% filter(rownames(.) %in% new_cli$sample)
pre_cli <- new_cli %>% cbind(., new) %>% na.omit()
pre_cli <- pre_cli[-1]
colnames(pre_cli)[1:2] <- c('futime','fustatus')

colnames(pre_cli)
pre_cli[3:ncol(pre_cli)] <- log(pre_cli[3:ncol(pre_cli)] + 0.001) %>% as.data.frame()
pre_cli$futime <- as.numeric(as.factor(pre_cli$futime))
surv1 <- Surv(pre_cli$futime, pre_cli$fustatus)
fml01 <- as.formula(paste0('surv1~',paste0(colnames(pre_cli[-c(1:2)]),collapse = '+')))

f1 <- cph(fml01,
          x=T, y=T, surv=T, data=pre_cli, time.inc=36)
index <- f1$coefficients
(index <- as.numeric(index))
signature1 <- as.matrix(subset(pre_cli,select = colnames(pre_cli[-c(1:2)]))) %*% as.matrix(exp(index))
pre_cli$signature <- signature1

##### external ######
bb <- pre_cli %>% 
  arrange(., signature)
for (n in 1:c(nrow(bb)-1)) {
  ssdf1 <- cbind(bb,
                 data.frame(type = rep(c('Low','High'), c(n, nrow(bb)-n))))
  ssdf1$type <- factor(ssdf1$type,
                       levels = c('Low','High'))
  fitd <- survdiff(Surv(futime, fustatus)~type,
                   data = ssdf1,
                   na.action = na.exclude)
  pValue <- 1 - pchisq(fitd$chisq, length(fitd$n) - 1)
  pvals <- c(pvals, pValue)
  hr <- fitd$obs[1] * fitd$exp[2]/(fitd$obs[2] * fitd$exp[1])
  hrs <- c(hrs, hr)
}
dat <- data.frame(Num = 1:c(nrow(ssdf1)-1),
                  HR = hrs,
                  Pvalue = pvals)
dat_2 <- dat %>% 
  filter(., Pvalue<0.05) %>% 
  arrange(., Pvalue)
ssdf2 <- cbind(bb,
               data.frame(type = rep(c('Low','High'), c(360, nrow(bb)-360))))
ssdf2$type <- factor(ssdf2$type,
                     levels = c('Low','High'))
ssdf2$sample <- rownames(pre_cli)

ssdf2 <- as_tibble(ssdf2)

write.table(ssdf2, 'result/external_group.csv', sep = ',', row.names = F, quote = F)

cox.timp2 <- coxph(Surv(ssdf2$futime, ssdf2$fustatus == 1) ~ ssdf2$type)
lpFit <- cox.timp2$linear.predictors
roc.fit <-timeROC(T = bb$futime,
                  delta = bb$fustatus,
                  marker = bb$signature,
                  cause = 1,
                  weighting = "marginal",
                  times = c(12*c(1,3,5)),
                  ROC = T,
                  iid = T) 
result <- roc.fit
dat = data.frame(fpr = as.numeric(result$FP),
                 tpr = as.numeric(result$TP),
                 time = rep(as.factor(c(12,12*3,12*5)),each = nrow(result$TP)))

pdf('figure/Clarify_Time_ROC.pdf', width = 8, height = 8)
roc <- ggplot() + 
  geom_path(data = dat,aes(x = fpr, y = tpr,color = time),size = 2) + 
  scale_color_manual(name = NULL,values = c("#92C5DE", "#F4A582", "#66C2A5"),
                     labels = paste0("AUC of ",c(1,3,5),"-y survival: ",
                                     format(round(result$AUC,2),nsmall = 2)))+
  # geom_line(aes(x=c(0,1),y=c(0,1)),color = "grey")+
  theme_bw()+
  theme(panel.grid = element_blank(),
        legend.background = element_rect(linetype = 1, size = 0.2, colour = "black"),
        legend.position = c(0.765,0.125))+
  scale_x_continuous(expand = c(0.005,0.005))+
  scale_y_continuous(expand = c(0.005,0.005))+
  labs(x = "1 - Specificity",
       y = "Sensitivity")+
  coord_fixed()
roc
dev.off()
