# Supplementary material for: Identification of a necroptosis-related gene signature for making clinical predictions of the survival of patients with lung adenocarcinoma
Source: PeerJ. 2024 Jan 8;12:e16616. doi: 10.7717/peerj.16616 (PMC10782958; doi:10.7717/peerj.16616)
Supplement: Supplemental Information 1 [file peerj-12-16616-s001.zip › code - all/regre.R]

UniCox <- function(x){ 
  FML <- as.formula(paste0('BaSurv~',x))
  GCox <- coxph(FML, data = df_train)
  GSum <- summary(GCox)
  HR <- round(GSum$coefficients[,2],2)
  PValue <- round(GSum$coefficients[,5],3) 
  CI <- paste0(round(GSum$conf.int[,3:4],2),collapse = "-") 
  Unicox <- data.frame("characteristics" = x,
                       "Hazard Ratio" = HR,
                       "CI95" = CI,
                       "P Value" = PValue)
  return(Unicox)
}
