# Supplementary material for: Identification of a necroptosis-related gene signature for making clinical predictions of the survival of patients with lung adenocarcinoma
Source: PeerJ. 2024 Jan 8;12:e16616. doi: 10.7717/peerj.16616 (PMC10782958; doi:10.7717/peerj.16616)
Supplement: Supplemental Information 2 [file peerj-12-16616-s002.zip]

Archive with 3 entries (2 files):
- The original gene expression data of lung adenocarcinoma/2023-03-27 Lung adenocarcinom  Gene Expression Results - Bar Chart .xlsx
- The original gene expression data of lung adenocarcinoma/2023-03-27 Lung adenocarcinoma-2 -  Gene Expression Results - Bar Chart.xlsx
- The original gene expression data of lung adenocarcinoma/
