# Supplementary material for: Identification of a necroptosis-related gene signature for making clinical predictions of the survival of patients with lung adenocarcinoma
Source: PeerJ. 2024 Jan 8;12:e16616. doi: 10.7717/peerj.16616 (PMC10782958; doi:10.7717/peerj.16616)
Supplement: Supplemental Information 2 [file peerj-12-16616-s002.zip › The original gene expression data of lung adenocarcinoma/2023-03-27 Lung adenocarcinom Gene Expression Results - Bar Chart .xlsx]

## Sheet: 0
	Data Set	Target	Sample	Ctrl	Relative Quantity	Relative Quantity SD	Corrected Relative Quantity SD	Relative Quantity SEM	Corrected Relative Quantity SEM	Unscaled Expression	Unscaled Expression SD	Corrected Unscaled Expression SD	Unscaled Expression SEM	Corrected Unscaled Expression SEM	Expression	Expression SD	Corrected Expression SD	Expression SEM	Corrected Expression SEM	Wells	Mean Cq	Cq SD	Cq SEM
	1-SYBR	CALM1	2B	*	1	0.0874234	0.0874234	0.0504739	0.0504739	1	0.105302	0.105302	0.060796	0.060796	1	0.105302	0.105302	0.060796	0.060796	3	23.3205	0.126125	0.0728185
	1-SYBR	CALM1	A549		1.42561	0.179553	0.179553	0.103665	0.103665	2.00507	0.27481	0.27481	0.158661	0.158661	2.00507	0.27481	0.27481	0.158661	0.158661	3	22.8089	0.181705	0.104907
	1-SYBR	CALM1	H1650		0.916662	0.0581682	0.0581682	0.0335834	0.0335834	2.12162	0.220528	0.220528	0.127322	0.127322	2.12162	0.220528	0.220528	0.127322	0.127322	3	23.4461	0.0915484	0.0528555
	1-SYBR	CPSF3	2B	*	1	0.0133748	0.0133748	0.00772196	0.00772196	1	0.0602037	0.0602037	0.0347586	0.0347586	1	0.0965462	0.0965462	0.055741	0.055741	3	21.1213	0.0213456	0.0123239
	1-SYBR	CPSF3	A549		0.620336	0.0279453	0.0279453	0.0161342	0.0161342	0.87248	0.0613914	0.0613914	0.0354443	0.0354443	1.43936	0.117741	0.117741	0.0679777	0.0679777	3	21.1821	0.0955445	0.0551627
	1-SYBR	CPSF3	H1650		0.439796	0.0229535	0.0229535	0.0132522	0.0132522	1.01791	0.0992206	0.0992206	0.0572851	0.0572851	1.20155	0.0464341	0.0464341	0.0268087	0.0268087	3	22.4481	0.0303638	0.0175305
	1-SYBR	DDX17	2B	*	1	0.0691667	0.0691667	0.0399334	0.0399334	1	0.0907173	0.0907173	0.0523757	0.0523757	1	0.0907173	0.0907173	0.0523757	0.0523757	3	21.1442	0.0997865	0.0576118
	1-SYBR	DDX17	A549		0.657917	0.0276635	0.0276635	0.0159716	0.0159716	0.925337	0.0633684	0.0633684	0.0365858	0.0365858	0.925337	0.0633684	0.0633684	0.0365858	0.0365858	3	21.7483	0.0606612	0.0350228
	1-SYBR	DDX17	H1650		0.763647	0.0188061	0.0188061	0.0108577	0.0108577	1.76747	0.151878	0.151878	0.0876866	0.0876866	1.76747	0.151878	0.151878	0.0876866	0.0876866	3	21.5333	0.0355288	0.0205125
	1-SYBR	GAPDH	2B	*	1	0.0586992	0.0586992	0.0239639	0.0239639											6	17.5886	0.0846851	0.0345725
	1-SYBR	GAPDH	A549		0.711003	0.0384319	0.0384319	0.0156898	0.0156898											6	18.0807	0.0779822	0.0318361
	1-SYBR	GAPDH	H1650		0.432057	0.0355691	0.0355691	0.014521	0.014521											6	18.7994	0.11877	0.0484876
	1-SYBR	PRDX1	2B	*	1	0.0860533	0.0860533	0.0496829	0.0496829	1	0.104167	0.104167	0.0601409	0.0601409	1	0.0955503	0.0955503	0.055166	0.055166	3	17.3273	0.00758013	0.00437639
	1-SYBR	PRDX1	A549		2.26425e-05	8.72809e-06	8.72809e-06	5.03917e-06	5.03917e-06	3.18458e-05	1.23959e-05	1.23959e-05	7.15675e-06	7.15675e-06	1.70351	0.112139	0.112139	0.0647432	0.0647432	3	17.1451	0.0649682	0.0375094
	1-SYBR	PRDX1	H1650		0.518753	0.0223702	0.0223702	0.0129154	0.0129154	1.20066	0.111584	0.111584	0.0644229	0.0644229	1.78973	0.0689388	0.0689388	0.0398018	0.0398018	3	18.0793	0.0300288	0.0173371

## Sheet: Run Information
File Name	2023-03-27 肺腺癌.pcrd
Created By User	admin
Notes
ID
Run Started	03/27/2023 04:26:43 UTC
Run Ended	03/27/2023 06:10:51 UTC
Sample Vol	10
Lid Temp	105
Protocol File Name	CDKN1A.prcl
Plate Setup File Name	QuickPlate_96 wells_All Channels.pltd
Base Serial Number	CC017583
Optical Head Serial Number	785BR10076
CFX Manager Version	3.1.1517.0823.
