# Supplementary material for: Identification of a necroptosis-related gene signature for making clinical predictions of the survival of patients with lung adenocarcinoma
Source: PeerJ. 2024 Jan 8;12:e16616. doi: 10.7717/peerj.16616 (PMC10782958; doi:10.7717/peerj.16616)
Supplement: Supplemental Information 2 [file peerj-12-16616-s002.zip › The original gene expression data of lung adenocarcinoma/2023-03-27 Lung adenocarcinoma-2 - Gene Expression Results - Bar Chart.xlsx]

## Sheet: 0
	Data Set	Target	Sample	Ctrl	Relative Quantity	Relative Quantity SD	Corrected Relative Quantity SD	Relative Quantity SEM	Corrected Relative Quantity SEM	Unscaled Expression	Unscaled Expression SD	Corrected Unscaled Expression SD	Unscaled Expression SEM	Corrected Unscaled Expression SEM	Expression	Expression SD	Corrected Expression SD	Expression SEM	Corrected Expression SEM	Wells	Mean Cq	Cq SD	Cq SEM
	1-SYBR	FPR1	2B	*	1	0.156392	0.156392	0.0902927	0.0902927	1	0.181969	0.181969	0.10506	0.10506	1	0.181969	0.181969	0.10506	0.10506	3	30.8088	0.225625	0.130265
	1-SYBR	FPR1	A549		2.07046	0.538325	0.538325	0.310802	0.310802	3.54168	0.964473	0.964473	0.556839	0.556839	3.54168	0.964473	0.964473	0.556839	0.556839	3	29.7589	0.375105	0.216567
	1-SYBR	FPR1	H1650		0.396455	0.0614848	0.0614848	0.0354983	0.0354983	1.00597	0.159486	0.159486	0.0920795	0.0920795	1.00597	0.159486	0.159486	0.0920795	0.0920795	3	32.1436	0.223742	0.129178
	1-SYBR	GAPDH	2B	*	1	0.0930299	0.0930299	0.0379793	0.0379793											6	17.6882	0.134214	0.0547925
	1-SYBR	GAPDH	A549		0.584598	0.0473381	0.0473381	0.0193257	0.0193257											6	18.4627	0.116823	0.0476928
	1-SYBR	GAPDH	H1650		0.394104	0.0129718	0.0129718	0.00529573	0.00529573											6	19.0316	0.0474859	0.019386
	1-SYBR	OGT	2B	*	1	0.0516237	0.0516237	0.029805	0.029805	1	0.106393	0.106393	0.0614263	0.0614263	1	0.106393	0.106393	0.0614263	0.0614263	3	23.2573	0.0744773	0.0429995
	1-SYBR	OGT	A549		0.494766	0.0479455	0.0479455	0.0276813	0.0276813	0.846335	0.106879	0.106879	0.0617064	0.0617064	0.846335	0.106879	0.106879	0.0617064	0.0617064	3	24.2725	0.139805	0.0807164
	1-SYBR	OGT	H1650		0.582153	0.0549437	0.0549437	0.0317217	0.0317217	1.47715	0.147649	0.147649	0.0852451	0.0852451	1.47715	0.147649	0.147649	0.0852451	0.0852451	3	24.0378	0.136162	0.078613
	1-SYBR	PGLYRP1	2B	*	1	0.0636085	0.0636085	0.0367244	0.0367244	1	0.112697	0.112697	0.0650656	0.0650656	1	0.0970873	0.0970873	0.0560534	0.0560534	3	30.1225	0.0259559	0.0149856
	1-SYBR	PGLYRP1	A549		14.9264	0.827038	0.827038	0.477491	0.477491	25.5328	2.50521	2.50521	1.44639	1.44639	6.55782	0.457986	0.457986	0.264418	0.264418	3	27.9956	0.0731657	0.0422422
	1-SYBR	PGLYRP1	H1650		2.09579	0.127214	0.127214	0.0734468	0.0734468	5.31786	0.367195	0.367195	0.212	0.212	2.93938	0.476656	0.476656	0.275198	0.275198	3	30.1587	0.22923	0.132346
	1-SYBR	TUFM	2B	*	1	0.300818	0.300818	0.173677	0.173677	1	0.314874	0.314874	0.181793	0.181793	1	0.314874	0.314874	0.181793	0.181793	3	23.8977	0.433988	0.250563
	1-SYBR	TUFM	A549		0.812447	0.0259136	0.0259136	0.0149612	0.0149612	1.38975	0.120951	0.120951	0.0698313	0.0698313	1.38975	0.120951	0.120951	0.0698313	0.0698313	3	24.1973	0.0460159	0.0265673
	1-SYBR	TUFM	H1650		0.218395	0.0277629	0.0277629	0.0196314	0.0196314	0.554155	0.0727686	0.0727686	0.0514552	0.0514552	0.554155	0.0727686	0.0727686	0.0514552	0.0514552	2	26.0927	0.183399	0.129683

## Sheet: Run Information
File Name	2023-03-27 肺腺癌2.pcrd
Created By User	admin
Notes
ID
Run Started	03/27/2023 07:43:21 UTC
Run Ended	03/27/2023 09:26:55 UTC
Sample Vol	10
Lid Temp	105
Protocol File Name	CDKN1A.prcl
Plate Setup File Name	QuickPlate_96 wells_All Channels.pltd
Base Serial Number	CC017583
Optical Head Serial Number	785BR10076
CFX Manager Version	3.1.1517.0823.
